# Supplementary material for: The Bioactive Compounds and Antioxidant Capacity of Nopal Cladodes (Opuntia spp.) as Influenced by Irrigation
Source: Antioxidants (Basel). 2026 Jun 24;15(7):787. doi: 10.3390/antiox15070787 (PMC13405729; doi:10.3390/antiox15070787)
Supplement: Supplementary file 1 [file antioxidants-15-00787-s001.zip]

Archive with 1 entries (1 files):
- antioxidants-4367608-supplementary.pdf
